# Supplementary material for: Trait variation and genetic diversity in a banana genomic selection training population
Source: PLoS One. 2017 Jun 6;12(6):e0178734. doi: 10.1371/journal.pone.0178734 (PMC5460855; doi:10.1371/journal.pone.0178734)
Supplement: S2 Table — (XLSX) [file pone.0178734.s003.xlsx]

## Sheet: Sheet1
S2 Table. Data used to calculate selection differential and response to selection for the sixteen cross combinations
Cross code	CROSS	G(NSLF)	P(NSLF)	H(NSLF)	S(HSLF)	R(NSLF)	G(YLSF)	P(YLSF)	H(YLSF)	S(YLSF)	R(YLSF)	G(PHF)	P(PHF)	H(PHF)	S(PHF)	R(PHF)	G(PG)	P(PG)	H(PG)	S(PG)	R(PG)	G(HTSF)	P(HTSF)	H(HTSF)	S(HTSF)	R(HTSF)	G(INSL)	P(INSL)	H(INSL)	S(INSL)	R(INSL)	G(TS)	P(TS)	H(TS)	S(TS)	R(TS)	G(DFM)	P(DFM)	H(DFM)	S(DFM)	R(DFM)	G(NSLH)	P(NSLH)	H(NSLH)	S(NSLH)	R(NSLH)	G(YLSH)	P(YLSH)	H(YLSH)
C04	1201K-1x9128-3	9.2	8.7	8.7551	-0.5	-0.444898	7.9	7.2	7.18367	-0.7	-0.716327	269.5	293.6	284.286	24.1	14.7857	43	52.6	46.6326	9.6	3.63265	193.3	204.7	208.265	11.4	14.9653	73.5	71.7	70.6447	-1.8	-2.85531	7	5.4	6.74074	-1.6	-0.259259	130.251	132.632	138.027	2.38067	7.77609	1.97818	1.26316	1.05405	-0.715024	-0.924128	1.04727	0.684211	0.567568
C05	1201K-1xC_V_rose	9.2	9	9.7094	-0.2	0.509402	7.9	7.5	8.20513	-0.4	0.305128	269.5	236	245.684	-33.5	-23.8162	43	40.1	39.7863	-2.9	-3.21368	193.3	184.8	183.034	-8.5	-10.2658	73.5	72.5	74.059	-1	0.55897	7	9.8	8.88136	2.8	1.88136	130.251	132.92	136.523	2.66909	6.27249	1.97818	1.12	2	-0.858182	0.0218182	1.04727	0.64	1.11215
C08	1201K-1xMalaccensis	9.2	10.4	10.0354	1.2	0.835398	7.9	9.3	8.60177	1.4	0.70177	269.5	276.1	279.602	6.6	10.1018	43	48	44.2212	5	1.22124	193.3	223.4	199.602	30.1	6.3018	73.5	78.4	74.8893	4.9	1.38929	7	7.7	7.59322	0.7	0.59322	130.251	146.158	151.33	15.907	21.0791	1.97818	2.26316	2.78	0.284976	0.801818	1.04727	1.36842	1.57
C10	1201K-1xSH3217	9.2	9.6	9.21488	0.4	0.014876	7.9	8.2	7.89256	0.3	-0.007438	269.5	304.7	303.058	35.2	33.5579	43	54.1	49.0455	11.1	6.04545	193.3	217.5	216.612	24.2	23.3116	73.5	74.4	74.6617	0.9	1.16174	7	6	7.80597	-1	0.80597	130.251	140.273	137.54	10.0218	7.28909	1.97818	1.54545	1.55	-0.432727	-0.428182	1.04727	0.909091	0.87
C11	1201K-1xSH3362	9.2	9.4	10.5949	0.2	1.39494	7.9	7.9	8.72152	0	0.821519	269.5	305.3	246.089	35.8	-23.4114	43	54.7	41.6076	11.7	-1.39241	193.3	225	172.215	31.7	-21.0848	73.5	73.8	71.6359	0.3	-1.86405	7	8.1	6	1.1	-1	130.251	129	128.382	-1.25091	-1.86851	1.97818	1.5	3.50725	-0.478182	1.52906	1.04727	0.8125	1.92754
C12	1438K-1x5610S-1	9.2	9	10.1042	-0.2	0.904167	7.9	7.7	8.34375	-0.2	0.44375	269.5	286.7	262.135	17.2	-7.3646	43	45.8	45.25	2.8	2.25	193.3	187.8	186.042	-5.5	-7.2583	73.5	73.7	72.8017	0.2	-0.69833	7	5.9	5.82353	-1.1	-1.17647	130.251	135.2	150.106	4.94909	19.855	1.97818	1.9	2.54118	-0.0781818	0.562995	1.04727	1	1.11765
C13	1438K-1xC_V_rose	9.2	8.9	9.33333	-0.3	0.133333	7.9	7.6	7.95556	-0.3	0.055556	269.5	232	230.074	-37.5	-39.4259	43	35.5	36.2296	-7.5	-6.77037	193.3	175.2	166.482	-18.1	-26.8185	73.5	74.2	74.594	0.7	1.094	7	10	7.8	3	0.8	130.251	136.706	131.802	6.45497	1.55079	1.97818	1.23529	2.06034	-0.742888	0.082163	1.04727	0.705882	1.03448
C16	1438K-1xMalaccensis	9.2	10.4	10.9596	1.2	1.7596	7.9	9.6	9.74747	1.7	1.84747	269.5	273.3	262.929	3.8	-6.5707	43	42.9	41.6061	-0.1	-1.39394	193.3	213.8	207.626	20.5	14.3263	73.5	80.7	79.21	7.2	5.71	7	8.2	7.96078	1.2	0.960784	130.251	161.636	138.506	31.3855	8.25559	1.97818	3.27273	4.26316	1.29455	2.28498	1.04727	2	1.84416
C22	5610S-1x2180K-6	9.2	9.9	11.3043	0.7	2.10435	7.9	8.1	10.1413	0.2	2.2413	269.5	247.7	207.228	-21.8	-62.2717	43	37.7	37.3043	-5.3	-5.69565	193.3	147	160.761	-46.3	-32.5391	73.5	72	80.7354	-1.5	7.23543	7	5.3	6.57447	-1.7	-0.425532	130.251	144.5	184.85	14.2491	54.5991	1.97818	2.5	2.275	0.521818	0.296818	1.04727	1.16667	1.1625
C27	660K-1xMalaccensis	9.2	11.1	10.964	1.9	1.76403	7.9	9.6	9.56115	1.7	1.66115	269.5	268	271.978	-1.5	2.4784	43	44.3	42.3597	1.3	-0.64029	193.3	216.3	206.655	23	13.3547	73.5	77.4	77.6448	3.9	4.14475	7	7.1	6.23377	0.1	-0.766234	130.251	163.2	162.865	32.9491	32.614	1.97818	3.46667	3.40541	1.48848	1.42722	1.04727	2.13333	1.6036
C31	917K-2x5610S-1	9.2	9.3	9.81452	0.1	0.614516	7.9	7.1	8.29032	-0.8	0.390323	269.5	255.5	270	-14	0.5	43	43.9	45.2177	0.9	2.21774	193.3	165.8	194.113	-27.5	0.8129	73.5	67.1	73.6311	-6.4	0.13113	7	3.7	7.34375	-3.3	0.34375	130.251	139.143	154.191	8.89195	23.94	1.97818	2.35714	2.28182	0.378961	0.303636	1.04727	0.928571	1.24545
C33	917K-2x9128-3	9.2	8.9	9.46154	-0.3	0.261538	7.9	6.8	7.79487	-1.1	-0.105128	269.5	258.1	277.436	-11.4	7.9359	43	44.4	47.9359	1.4	4.9359	193.3	168.3	190.769	-25	-2.5308	73.5	67	71.6976	-6.5	-1.80244	7	4.1	5.15	-2.9	-1.85	130.251	141.133	141.468	10.8824	11.2168	1.97818	2.06667	2.08065	0.0884848	0.102463	1.04727	0.8	1.20968
C34	917K-2xC_V_rose	9.2	9.1	8.99099	-0.1	-0.209009	7.9	7.2	7.81982	-0.7	-0.08018	269.5	211.3	238.469	-58.2	-31.0315	43	34.5	37.6216	-8.5	-5.37838	193.3	159.6	178.919	-33.7	-14.3811	73.5	69.3	75.3203	-4.2	1.82027	7	8.3	8.18966	1.3	1.18966	130.251	139.048	143.748	8.79671	13.4966	1.97818	1.66667	1.89899	-0.311515	-0.0791919	1.04727	0.714286	1.15152
C37	917K-2xMalaccensis	9.2	10.6	10.5793	1.4	1.37934	7.9	9	9.11439	1.1	1.21439	269.5	247	251.9	-22.5	-17.5996	43	41.4	41.0185	-1.6	-1.98155	193.3	193.6	189.336	0.3	-3.9642	73.5	74.6	76.2234	1.1	2.72339	7	6.3	6.99281	-0.7	-0.007194	130.251	158.267	152.523	28.0158	22.2721	1.97818	3.33333	3.12134	1.35515	1.14316	1.04727	1.66667	1.81172
C61	917K-2xSH3362	9.2	9.6	9.98658	0.4	0.786577	7.9	7.6	8.5906	-0.3	0.690604	269.5	269.7	260.034	0.2	-9.4664	43	46.6	46.3222	3.6	3.32215	193.3	188.6	186.946	-4.7	-6.3537	73.5	69.2	75.7186	-4.3	2.21859	7	6.6	7.7037	-0.4	0.703704	130.251	138.417	150.908	8.16576	20.6574	1.97818	2.58333	2.06667	0.605152	0.0884849	1.04727	1	1.175
	EAHBxCalcutta_4	9.2	8.1	9.32215	-1.1	0.122148	7.9	6.4	7.77181	-1.5	-0.128188	269.5	295.4	277.148	25.9	7.6477	43	46.3	44.953	3.3	1.95302	193.3	216.3	197.517	23	4.2168	73.5	66.5	72.6167	-7	-0.88329	7	7	5.83544	0	-1.16456	130.251	108.987	137.492	-21.2634	7.24099	1.97818	1.325	2.15323	-0.653182	0.175044	1.04727	0.675	1.14516
Key
G	Average performance of all parental genotypes
P	Average performace of a pair of crossed parents
H	Average performance of hybrids from a cross
S	Selection differential (P - G)
R	Response to selection (H - G)
NSLF	Number of standing leaves at flowering
YLSF	Youngest leaf spotted at flowering
PHF	Plant height at flowering
PG	Plant girth at 100cm from the soil surface
HTSF	Height of tallest sucker at flowering
INSL	Index of non-spotted leaves at flowering
TS	Total number of suckers
DFM	Days to fruit maturity (days between flowering date and harvesting date)
NSLH	Number of standing leaves at harvesting
YLSH	Youngest leaf spotted at harvesting
BWT	Bunch weight
NH	Number of hands
NF	Number of fruit fingers
FL	fruit length
FC	Fruit circumference
FRD	Fruit diameter
PLD	Pulp diameter
PED	Peel thickness
[truncated: 47 more columns]
